# Supplementary material for: Cross genome phylogenetic analysis of human and Drosophila G protein-coupled receptors: application to functional annotation of orphan receptors
Source: BMC Genomics. 2005 Aug 10;6:106. doi: 10.1186/1471-2164-6-106 (PMC1192796; doi:10.1186/1471-2164-6-106)
Supplement: Additional data file 2 — Key residues conserved among the members of cluster 17. [file 1471-2164-6-106-S2.xls]

## Sheet: Sheet1
Additional Data File 2: Key residues conserved in the Cluster 17
TM	Pattern	Rhodopsin	EDG-Receptors	Cannabinoid Receptors	Melanocortin Receptors
TM1	Gx(3)N	Gx(3)N	N	Gx(2)Sx(3)N	Gx(2)Sx(3)N
TM2	Lx(3)Dx(7)P	Lx(3)D	Lx(3)D	Lx(3)D	Lx(3)D
TM3	Sx(3)Lx(2)Ix(2)DRY	Sx(3)Lx(2)Ix(2)DRY	Sx(3)Lx(2)Ix(2)ERx	Sx(3)Tx(2)Ix(2)DRY	Sx(3)Lx(2)Ix(2)DRY
TM4	Wx(7,8)P	Wx(7,8)P	Wx(7,8)P	Wx(7,8)P	Wx(7,8)F
TM5	Fx(2)Px(7)Y	Fx(2)Px(7)Y	Fx(9)Y	Y	Fx(2)Mx(7)Y
TM6	Fx(2)CWxP	Fx(2)CWxP	Fx(2)CWxP	Lx(2)CWxP	Fx(2)CWxP
TM7	Lx(5)NPx(2)Y	Kx(5)YNPx(2)Y	Lx(7)NPx(2)Y	Lx(5)NPx(2)Y	Lx(5)DPx(2)Y
