# Supplementary material for: Cross genome phylogenetic analysis of human and Drosophila G protein-coupled receptors: application to functional annotation of orphan receptors
Source: BMC Genomics. 2005 Aug 10;6:106. doi: 10.1186/1471-2164-6-106 (PMC1192796; doi:10.1186/1471-2164-6-106)
Supplement: Additional data file 1 — Table indicating the cluster, accession numbers, swissprot codes, gene names and description of the GPCR sequences that have been used. [file 1471-2164-6-106-S1.xls]

## Sheet: all
List of receptor names, cluster, accession numbers, swissprot codes, gene names and description of the GPCR sequences that have been used
Name	Swissprot Code	Accession No.(s)	Gene Name(s)	Description	Best match receptor with known ligand; % Identity
Peptide Receptors
Cluster 1	31.2% (Average sequence identity)
GALR_Hum	GALR_HUMAN	P47211	GALR1; GALNR1; GALNR	Galanin receptor type 1
GALS_Hum	GALS_HUMAN	O43603	GALR2; GALNR2	Galanin receptor type 2
GALT_Hum	GALT_HUMAN	O60755	GALR3; GALNR3	Galanin receptor type 3
GP24_Hum	GP24_HUMAN	Q99705	GPR24; SLC1	GPCR 24; SLC-1
Q969F8_Hum	Q969F8	Q969F8	HOT7T175; GPR54	G-protein-coupled receptor GPR54
Q969V1_Hum	Q969V1	Q969V1	SLT; GPRV17	Melanin-concentrating hormone 2 receptor;MCH-R2; GPRv17	GP24_HUMAN; 38.5
Q9NBC8_Dro	Q9NBC8	Q9NBC8; Q9VAU0	AR-2; CG10001	Allatostatin GPCR; CG10001 protein
Q9U721_Dro	Q9U721	Q9U721; Q9W4R0	ALSTR; GR; EG:121E7.2; CG2872	Allatostatin receptor; Galanin receptor; CG2872 protein
SAPR_Hum	SAPR_HUMAN	Q9NSD7	SALPR	Somatostatin- and angiogenin-like peptide receptor; SALPR	AG2R_HUMAN; 34.5
UR2R_Hum	UR2R_HUMAN	Q9UKP6	GPR14	Urotensin II receptor; UR-II-R
Cluster 2	43.9 % (Average sequence identity)
GPR7_Hum	GPR7_HUMAN	P48145	GPR7	GPCR 7	SSR2_HUMAN; 38.8
GPR8_Hum	GPR8_HUMAN	P48146; Q9H4K3	GPR8	GPCR 8	SSR2_HUMAN; 42.7
OPRD_Hum	OPRD_HUMAN	P41143	OPRD1; OPRD	Delta-type opioid receptor; DOR-1
OPRK_Hum	OPRK_HUMAN	P41145	OPRK1; OPRK	Kappa-type opioid receptor; KOR-1
OPRX_Hum	OPRX_HUMAN	P41146; Q8WYH9; Q9H4K4	OPRL1; ORL1; OOR	Nociceptin receptor; Orphanin FQ receptor; Kappa-type 3 opioid receptor; KOR-3
Q8I943_Dro	Q8I943	Q8I943		Somatostatin receptor	SSR2_HUMAN; 40.2
Q8ISJ9_Dro	Q8ISJ9	Q8ISJ9		Orphan GPCR	SSR5_HUMAN; 45.8
OPRM_Hum	OPRM_HUMAN	Q8IWW4	OPRM	Mu opioid receptor variant MOR-1R
SSR1_Hum	SSR1_HUMAN	P30872	SSTR1	Somatostatin receptor type 1; SS1R; SRIF-2
SSR2_Hum	SSR2_HUMAN	P30874; Q96GE0; Q96TF2; Q9BWH1	SSTR2	Somatostatin receptor type 2; SS2R; SRIF-1
SSR3_Hum	SSR3_HUMAN	P32745	SSTR3	Somatostatin receptor type 3; SS3R; SSR-28
SSR4_Hum	SSR4_HUMAN	P31391; Q9UIY1	SSTR4	Somatostatin receptor type 4; SS4R
SSR5_Hum	SSR5_HUMAN	P35346; P34988; Q9UJI5	SSTR5	Somatostatin receptor type 5; SS5R
Cluster 3	30.4% (Average sequence identity)
AG22_Hum	AG22_HUMAN	P50052; Q13016	AGTR2	Type-2 angiotensin II receptor; AT2
AG2R_Hum	AG2R_HUMAN	P30556	AGTR1; AGTR1A; AT2R1	Type-1 angiotensin II receptor; AT1; AT1AR
APJ_Hum	APJ_HUMAN	P35414	AGTRL1; APJ	Apelin receptor; APJ; Angiotensin receptor-like 1; HG11
BRB1_Hum	BRB1_HUMAN	P46663; Q8N0Y8	BDKRB1; BRADYB1	B1 bradykinin receptor; BK-1 receptor; B1R
BRB2_Hum	BRB2_HUMAN	P30411	BDKRB2; BKR2	B2 bradykinin receptor; BK-2 receptor; B2R
GP15_Hum	GP15_HUMAN	P49685	GPR15	GPR15; BOB	AG2R_HUMAN; 33.0
GP25_Hum	GP25_HUMAN	O00155	GPR25	GPCR 25	AG2R_HUMAN; 34.2
Q8NGZ8_Hum	Q8NGZ8	Q8NGZ8		Seven transmembrane helix receptor	AG2R_HUMAN; 28.2
Cluster 4	30.5% (Average sequence identity)
BRS3_Hum	BRS3_HUMAN	P32247	BRS3	Bombesin receptor subtype-3; BRS-3
ET1R_Hum	ET1R_HUMAN	P25101; Q8TBH2	EDNRA; ETRA; ETA	Endothelin-1 receptor precursor; ET-A
ETB2_Hum	ETB2_HUMAN	O60883	ETBRLP2	Endothelin B receptor-like protein-2 precursor; ETBR-LP-2
ETBR_Hum	ETBR_HUMAN	P24530; O15343; Q9UQK3	EDNRB; ETRB	Endothelin B receptor precursor; ET-B; Endothelin receptor Non-selective type
GP37_Hum	GP37_HUMAN	O15354; O00348; O14768	GPR37	GPCR 37 precursor; Endothelin B receptor-like protein-1; ETBR-LP-1	ETB2_HUMAN; 55.2
GRPR_Hum	GRPR_HUMAN	P30550	GRPR	Gastrin-releasing peptide receptor; GRP-R; GRP-preferring bombesin receptor
NMBR_Hum	NMBR_HUMAN	P28336	NMBR	Neuromedin-B receptor; NMB-R; Neuromedin-B-preferring bombesin receptor
Q8TDV0_Hum	Q8TDV0	Q8TDV0			GALS_HUMAN; 26.4
Q9V858_Dro	Q9V858	Q9V858	CG30106; CG14484; CG18192	CG30106 protein	GRPR_HUMAN; 40.0
Q9V9K3_Dro	Q9V9K3	Q9V9K3	CG14593; CG14594	CG14593 protein	BRS3_HUMAN; 36.4
Cluster 5	24.2% (Average sequence identity)
GHSR_Hum	GHSR_HUMAN	Q92847; Q92848; Q96RJ7	GHSR	Growth hormone secretagogue receptor type 1; GHS-R; GH-releasing peptide receptor; GHRP; Ghrelin receptor
GP39_Hum	GP39_HUMAN	O43194	GPR39	GPCR 39
MTLR_Hum	MTLR_HUMAN	O43193	GPR38; MTLR1; MTLR	Motilin receptor; GPR38
NMU1R_Hum	NMU1R_HUMAN			Neuromedin U receptor 1
NMU2R_Hum	NMU2R_HUMAN	Q96AM5		Neuromedin U receptor 2
NTR1_Hum	NTR1_HUMAN	P30989; Q9H4H1; Q9H4T5	NTSR1; NTRR	Neurotensin receptor type 1; NT-R-1; High-affinity levocabastine- insensitive neurotensin receptor; NTRH
NTR2_Hum	NTR2_HUMAN	O95665; Q8TBH6	NTSR2	Neurotensin receptor type 2; NT-R-2; Levocabastine-sensitive neurotensin receptor; NTR2 receptor
Q8ITC7_Dro	Q8ITC7	Q8ITC7	CG14575	Putative Cap2b receptor
Q8ITC9_Dro	Q8ITC9	Q8ITC9	CG9918	Putative PRXamide receptor
Q8SWR3_Dro	Q8SWR3	Q8SWR3; Q9W4B9	CG16752	RE15519p; CG16752 protein
Q9V5T1_Dro	Q9V5T1	Q9V5T1	CG13229	CG13229 protein; AT19640p	TRFR_HUMAN; 22.5
Q9VDC4_Dro	Q9VDC4	Q9VDC4	CG5911	CG5911 protein	GHSR_HUMAN; 34.2
Q9VFW5_Dro	Q9VFW5	Q9VFW5	CG8784	CG8784 protein
Q9VFW6_Dro	Q9VFW6	Q9VFW6	CG8795	CG8795 protein
Q9VP15_Dro	Q9VP15	Q9VP15	CG14575	CG14575 protein
Q9VT27_Dro	Q9VT27	Q9VT27	CG16726	CG16726 protein	TRFR_HUMAN; 38.3
Q9W025_Dro	Q9W025	Q9W025	CG8985	CG8985 protein	TRFR_HUMAN; 27.4
Q9W027_Dro	Q9W027	Q9W027	CG13803	CG13803 protein	TRFR_HUMAN; 29.3
Q9W4H3_Dro	Q9W4H3	Q9W4H3	CG6986	CG6986 protein; RE56254p
TRFR_Hum	TRFR_HUMAN	P34981	TRHR	Thyrotropin-releasing hormone receptor; TRH-R; Thyroliberin receptor
Cluster 6	28.7% (Average sequence identity)
GP19_Hum	GP19_HUMAN	Q15760	GPR19	GPCR 19; GPR-NGA	Q8ITD2; 30.3
GRHR_Hum	GRHR_HUMAN	P30968; O75793; Q92644	GNRHR	Gonadotropin-releasing hormone receptor; GnRH receptor; GnRH-R
GRHRII_Dro	GRHRII_Dro	Q8ITC8	GRHRII	Putative corazonin receptor	GRR2_HUMAN; 34.0
GRR2_Hum	GRR2_HUMAN	Q96P88; Q8TCX8	GNRHR2	Gonadotropin-releasing hormone II receptor; Type II GnRH receptor; GnRH-II-R
OXYR_Hum	OXYR_HUMAN	P30559; Q15071	OXTR	Oxytocin receptor; OT-R
Q8ITD2_Dro	Q8ITD2	Q8ITD2	CG6111	Putative CCAP receptor
Q8NGU9_Hum	Q8NGU9	Q8NGU9		Seven transmembrane helix receptor	V1BR_HUMAN; 27.5
V1AR_Hum	V1AR_HUMAN	P37288	AVPR1A; AVPR1	Vasopressin V1a receptor; V1aR; Vascular/hepatic-type arginine vasopressin receptor; Antidiuretic hormone receptor 1a; AVPR V1a
V1BR_Hum	V1BR_HUMAN	P47901	AVPR1B; AVPR3; VPR3	Vasopressin V1b receptor; V1bR; AVPR V1b; Vasopressin V3 receptor; AVPR V3; Antidiuretic hormone receptor 1b
V2R_Hum	V2R_HUMAN	P30518	AVPR2; ADHR; V2R	Vasopressin V2 receptor; Renal-type arginine vasopressin receptor; Antidiuretic hormone receptor; AVPR V2
Cluster 7	32.3% (Average sequence identity)
FSHR_Hum	FSHR_HUMAN	P23945	FSHR	Follicle stimulating hormone receptor precursor; FSH-R; Follitropin receptor
LGR4_Hum	LGR4_HUMAN	Q9BXB1; Q9NYD1	GPR48; LGR4	Leucine-rich repeat-containing GPCR 4 precursor; GPCR 48
LGR5_Hum	LGR5_HUMAN	O75473; Q9UP75	GPR49; LGR5; GPR67	Leucine-rich repeat-containing GPCR 5 precursor; Orphan GPCR HG38; GPCR 49
LGR6_Hum	LGR6_HUMAN	Q9HBX8; Q96K69	LGR6	Leucine-rich repeat-containing GPCR 6
LGR7_Hum	LGR7_HUMAN	Q9HBX9	LGR7	Relaxin receptor 1; Leucine-rich repeat-containing GPCR 7
LGR8_Hum	LGR8_HUMAN	Q8WXD0	LGR8; GREAT	Relaxin receptor 2; Leucine-rich repeat-containing GPCR 8; GPCR affecting testicular descent
LSHR_Hum	LSHR_HUMAN	P22888; Q14751; Q15996; Q9UEW9	LHCGR; LHRHR; LCGR	Lutropin-choriogonadotropic hormone receptor precursor; LH/CG-R; LSH-R; Luteinizing hormone receptor; LHR
Q8SX01_Dro	Q8SX01	Q8SX01	FSH; CG7665	RH44949p	LSHR_HUMAN; 50.0
Q9NDI1_Dro	Q9NDI1	Q9NDI1	RK; CG8930	Glycoprotein hormone receptor II	LSHR_HUMAN; 48.9
Q9VBP0_Dro	Q9VBP0	Q9VBP0	CG31096	CG31096-PA	LGR8_HUMAN; 35.4
Q9VYG0_Dro	Q9VYG0	Q9VYG0	CG4187	CG4187 protein	LGR8_HUMAN; 40.6
TSHR_Hum	TSHR_HUMAN	P16473	TSHR	Thyrotropin receptor precursor; TSH-R; Thyroid stimulating hormone receptor
Cluster 8	29.5% (Average sequence identity)
CCKR_Hum	CCKR_HUMAN	P32238	CCKAR; CCKRA	Cholecystokinin type A receptor; CCK-A receptor; CCK-AR
GASR_Hum	GASR_HUMAN	P32239	CCKBR; CCKRB	Gastrin/cholecystokinin type B receptor; CCK-B receptor; CCK-BR
GPR103_Hum	GPR103_HUMAN	Q96P65	GPR103		NFF2_HUMAN; 36.2
NFF1_Hum	NFF1_HUMAN	Q9GZQ6; Q8NGR0; Q96RN3	NPFF1	Neuropeptide FF receptor 1; RFamide-related peptide receptor OT7T022
NFF2_Hum	NFF2_HUMAN	Q9Y5X5; Q96RV1; Q9NR49	GPR74; NPGPR; NPFF2	Neuropeptide FF receptor 2; Neuropeptide GPCR; G-protein-coupled receptor HLWAR77
OX1R_Hum	OX1R_HUMAN	O43613	HCRTR1	Orexin receptor type 1; Ox1r; Hypocretin receptor type 1
OX2R_Hum	OX2R_HUMAN	O43614	HCRTR2	Orexin receptor type 2; Ox2r; Hypocretin receptor type 2
Q14439_Hum	Q14439	Q14439			OX1R_HUMAN; 27.6
Q8MKU0_Dro	Q8MKU0	Q8MKU0	CG30340	CG30340-PA	NFF2_HUMAN; 31.2
Q9VWQ9_Dro	Q9VWQ9	Q9VWQ9	CCKLR-17D3; CG6881; CG6894; CG32540	CG32540 protein	CCKR_HUMAN; 42.0
Q9VWR3_Dro	Q9VWR3	Q9VWR3	CCKLR-17D1; CG6857	CG6857 protein	CCKR_HUMAN; 29.6
Cluster 9	32.5% (Average sequence identity)
C3AR_Hum	C3AR_HUMAN	Q16581; O43771; Q92868	C3AR1; C3R1; AZ3B; HNFAG09	C3a anaphylatoxin chemotactic receptor; C3a-R; C3AR
C5AR_Hum	C5AR_HUMAN	P21730	C5R1; C5AR	C5a anaphylatoxin chemotactic receptor; C5a-R; CD88 antigen
C5L2_Hum	C5L2_HUMAN	Q9P296	GPR77; C5L2	C5a anaphylatoxin chemotactic receptor C5L2
CML1_Hum	CML1_HUMAN	Q99788; O75748; Q99789	CMKLR1; DEZ; CHEMR23	Chemokine receptor-like 1; GPCR DEZ; ChemR23	FML2_HUMAN; 37.4
FML1_Hum	FML1_HUMAN	P25090	FPRL1; FPRH1; FPR2; LXA4R	FMLP-related receptor I; FMLP-R-I; Lipoxin A4 receptor; LXA4 receptor; RFP; HM63
FML2_Hum	FML2_HUMAN	P25089	FPRL2; FPRH1	FMLP-related receptor II; FMLP-R-II
FMLR_Hum	FMLR_HUMAN	P21462; Q14939; Q9NS48	FPR1	fMet-Leu-Phe receptor; fMLP receptor; N-formyl peptide receptor; FPR; N-formylpeptide chemoattractant receptor
GP32_Hum	GP32_HUMAN	O75388	GPR32	GPCR 32	FML1_HUMAN; 41.0
GP44_Hum	GP44_HUMAN	Q9Y5Y4; O94765	GPR44; CRTH2; DL1R	GPCR 44; Chemoattractant receptor- homologous molecule expressed on Th2 cells	FML1_HUMAN; 34.5
GPR1_Hum	GPR1_HUMAN	P46091	GPR1	GPCR 1	FML1_HUMAN; 36.5
L4R1_Hum	L4R1_HUMAN	Q15722; Q13305; Q92641; Q9BSU5	LTB4R; P2RY7; GPR16; CMKRL1; BLT; BLT1	Leukotriene B4 receptor 1; LTB4-R; P2Y purinoceptor 7; P2Y7; Chemoattractant receptor-like 1
L4R2_Hum	L4R2_HUMAN	Q9NPC1; Q9NPE5	LTB4R2; BLT2R; BLTR2	Leukotriene B4 receptor 2; LTB4-R2; BLTR2; Leukotriene B4 receptor BLT2; LTB4 receptor JULF2
Q8NGA4_Hum	Q8NGA4	Q8NGA4		Seven transmembrane helix receptor	FML1_HUMAN; 39.5
Q8TDT2_Hum	Q8TDT2	Q8TDT2		Putative GPCR	FML1_HUMAN; 30.6
Cluster 10	43.7% (Average sequence identity)
MAS_Hum	MAS_HUMAN	P04201	MAS1; MAS	MAS proto-oncogene
MRG_Hum	MRG_HUMAN	P35410	MAS1L; MRG	Mas-related GPCR MRG; MAS-R; MAS1-like	Q8TDD8; 38.7
MRGF_Hum	MRGF_HUMAN	Q96AM1; Q8NBK8	MRGF	Mas-related GPCR MRGF; Mas-related gene F protein	MAS_HUMAN; 33.6
Q8NGK7_Hum	Q8NGK7	Q8NGK7		Seven transmembrane helix receptor	Q8TDD8; 42.7
Q8TDD6_Hum	Q8TDD6	Q8TDD6		GPCR SNSR6
Q8TDD8_Hum	Q8TDD8	Q8TDD8		GPCR SNSR4
Q8TDE0_Hum	Q8TDE0	Q8TDE0		GPCR SNSR2
Q96LB1_Hum	Q96LB1	Q96LB1	MRGX2	Putative GPCR; Seven transmembrane helix receptor
Cluster 11	30.0% (Average sequence identity)
GP10_Hum	GP10_HUMAN	P49683; O75194	GPR10; GR3	Prolactin-releasing peptide receptor; PrRP receptor; PrRPR; GPR10; hGR3
GP72_Hum	GP72_HUMAN	Q9NYM4; Q9P1Y8	GPR72; KIAA1540	GPCR 72 precursor	TLR2_DROME; 34.3
NK1R_Hum	NK1R_HUMAN	P25103	TACR1; TAC1R; NK1R	Substance-P receptor; SPR; NK-1 receptor; NK-1R
NK2R_Hum	NK2R_HUMAN	P21452; Q9UDE7	TACR2; TAC2R; NK2R	Substance-K receptor; SKR; Neurokinin A receptor; NK-2 receptor; NK-2R
NK3R_Hum	NK3R_HUMAN	P29371	TACR3; TAC3R; NK3R	Neuromedin K receptor; NKR; Neurokinin B receptor; NK-3 receptor; NK-3R
NK4R_Hum	NK4R_HUMAN	P30098	TACR3L; TAC3RL; TC4R	Neuromedin K receptor; NKR; Neurokinin B receptor; NK-4 receptor; NK-4R; K1R; Neurokinin 4 receptor; NK4
NY1R_Hum	NY1R_HUMAN	P25929	NPY1R; NPYR; NPYY1	Neuropeptide Y receptor type 1; NPY1-R
NY2R_Hum	NY2R_HUMAN	P49146; Q13281; Q13457; Q9UE67	NPY2R	Neuropeptide Y receptor type 2; NPY2-R; NPY-Y2 receptor
NY4R_Hum	NY4R_HUMAN	P50391; Q13456	PPYR1; NPY4R	Neuropeptide Y receptor type 4; NPY4-R; Pancreatic polypeptide receptor 1; PP1
NY5R_Hum	NY5R_HUMAN	Q15761; Q92916	NPY5R; NPYR5	Neuropeptide Y receptor type 5; NPY5-R; NPY-Y5 receptor; Y5 receptor; NPYY5
NY6R_Hum	Q99463	Q99463	Y6	Y6 encoding protein
NYR_Dro	NYR_DROME	P25931	NEPYR	Neuropeptide Y receptor; NPY-R; PR4 receptor
PKR1_Hum	Q8NFJ7	Q8NFJ7	PKR1	Prokineticin receptor 1
PKR2_Hum	Q8NFJ6	Q8NFJ6	PKR2; GPRG2	Prokineticin receptor 2; GPRg2
Q8SZ35_Dro	Q8SZ35	Q8SZ35	NPFR1; CG1147	RE18294p	NY2R_HUMAN; 37.0
Q9VRM0_Dro	Q9VRM0	Q9VRM0	CG10626	CG10626 protein	NYR_DROME; 37.9
Q9VW75_Dro	Q9VW75	Q9VW75; Q9VW74	NPFR76F; CG7395	CG7395 protein; GH23382p	NY1R_HUMAN; 36.6
Q9W189_Dro	Q9W189	Q9W189	CG13575	CG13575 protein	NYR_DROME; 29.0
TLR1_Dro	TLR1_DROME	P30974	TAKR86C; NKD	Tachykinin-like peptides receptor 86C; NKD
TLR2_Dro	TLR2_DROME	P30975	TAKR99D	Tachykinin-like peptides receptor 99D; DTKR
Chemokine Receptors
Cluster 12	44.6% (Average sequence identity)
C3X1_Hum	C3X1_HUMAN	P49238	CX3CR1; GPR13	CX3C chemokine receptor 1; C-X3-C CKR-1; CX3CR1; Fractalkine receptor; GPR13; V28; Beta chemokine receptor-like 1; CMK-BRL-1; CMKBLR1
CKD6_Hum	CKD6_HUMAN	O00590; O00537; Q96A02	CCBP2; CMBRK9; CCR10	Chemokine binding protein 2; Chemokine-binding protein D6; C-C chemokine receptor D6; Chemokine receptor CCR-9; CC-Chemokine receptor CCR10
CKR1_Hum	CKR1_HUMAN	P32246	CCR1; CMKBR1; CMKR1	C-C chemokine receptor type 1; C-C CKR-1; CC-CKR-1; CCR-1; CCR1; Macrophage inflammatory protein-1 alpha receptor; MIP-1alpha-R; RANTES-R; HM145; LD78 receptor
CKR2_Hum	CKR2_HUMAN	P41597	CCR2; CMKBR2	C-C chemokine receptor type 2; C-C CKR-2; CC-CKR-2; CCR-2; CCR2; Monocyte chemoattractant protein 1 receptor; MCP-1-R
CKR3_Hum	CKR3_HUMAN	P51677; Q15748; Q9ULY8	CCR3; CMKBR3	C-C chemokine receptor type 3; C-C CKR-3; CC-CKR-3; CCR-3; CCR3; CKR3; Eosinophil eotaxin receptor
CKR4_Hum	CKR4_HUMAN	P51679; Q9ULY6; Q9ULY7	CCR4; CMKBR4	C-C chemokine receptor type 4; C-C CKR-4; CC-CKR-4; CCR-4; CCR4; K5-5
CKR5_Hum	CKR5_HUMAN	P51681; O14692; O14693; O14695; O14696; O14697; O14698; O14699	O14708; O15538; Q9UPA4	O14700; O14701; O14702; O14703; O14704; O14705; O14706; O14707
CKR8_Hum	CKR8_HUMAN	P51685	CCR8; CMKBR8; CKRL1	C-C chemokine receptor type 8; C-C CKR-8; CC-CKR-8; CCR-8; GPR-CY6; GPRCY6; Chemokine receptor-like 1; CKR-L1; TER1; CMKBRL2; CC- chemokine receptor CHEMR1
CXC1_Hum	CXC1_HUMAN	P46094	XCR1; CCXCR1; GPR5	Chemokine XC receptor 1; XC chemokine receptor 1; Lymphotactin receptor; GPR5
O75307_Hum	O75307	O75307	CRAM-A	Putative chemokine receptor	CKR2_HUMAN; 43.5
ADMR_Hum	ADMR_HUMAN	O15218	ADMR	Adrenomedullin receptor; AM-R	CKD6_HUMAN; 33.0
Cluster 13	29.9% (Average sequence identity)
CCR3_Hum	CCR3_HUMAN	P49682; O15185	CXCR3; GPR9	C-X-C chemokine receptor type 3; CXC-R3; CXCR-3; CKR-L2; CD183 antigen
CCR4_Hum	CCR4_HUMAN	P30991; O60835; P56438; Q9UKN2	CXCR4	C-X-C chemokine receptor type 4; CXC-R4; CXCR-4; Stromal cell- derived factor 1 receptor; SDF-1 receptor; Fusin; Leukocyte-derived seven transmembrane domain receptor; LESTR; LCR1; FB22; NPYRL; HM89; CD184 antigen
CCR5_Hum	CCR5_HUMAN	P32302; Q14811	BLR1; CXCR5	C-X-C chemokine receptor type 5; CXC-R5; CXCR-5; Burkitt'S lymphoma receptor 1; Monocyte-derived receptor 15; MDR15
CCR6_Hum	CCR6_HUMAN	O00574; O00575	CXCR6; BONZO; STRL33; TYMSTR	C-X-C chemokine receptor type 6; CXC-R6; CXCR-6; bonzo; STRL33
CCR9_Hum	Q9UQQ6	Q9UQQ6	CCR9	Chemokine receptor CCR9; CC chemokine receptor 9A
CKR6_Hum	CKR6_HUMAN	P51684; P78553; Q92846	CCR6; CMKBR6; STRL22; GPR29; CKRL3	C-C chemokine receptor type 6; C-C CKR-6; CC-CKR-6; CCR-6; LARC receptor; GPR-CY4; GPRCY4; Chemokine receptor-like 3; CKR-L3; DRY6
CKR7_Hum	CKR7_HUMAN	P32248	CCR7; CMKBR7; EBI1; EVI1	C-C chemokine receptor type 7 precursor; C-C CKR-7; CC-CKR-7; CCR-7; MIP-3 beta receptor; EBV-induced GPCR 1; EBI1; BLR2
CKRA_Hum	CKRA_HUMAN	P46092; Q9NZG2	GPR2; CCR10	C-C chemokine receptor type 10; C-C CKR-10; CC-CKR-10; CCR-10; G- protein coupled receptor 2
CKRB_Hum	CKRB_HUMAN	Q9NPB9	CCRL1; CCR11; CCBP2; VSHK1	C-C chemokine receptor type 11; C-C CKR-11; CC-CKR-11; CCR-11; Chemokine receptor-like 1; CCRL1; CCX CKR
CML2_Hum	CML2_HUMAN	Q99527; O00143; O43494; Q13631; Q96F42; Q99981	GPR30; CMKRL2; DRY12; CEPR	Chemokine receptor-like 2; IL8-related receptor DRY12; Flow-induced endothelial GPCR; FEG-1;GPR30; GPCR-BR	IL8A_HUMAN; 31.0
DUFF_Hum	DUFF_HUMAN	Q16570; O75898; Q16300; Q8WWE3; Q9UJP0; Q9UKZ5; Q9UKZ6; Q9UQE1	FY; DARC; GPD	Duffy antigen/chemokine receptor; Fy glycoprotein; GpFy; Glycoprotein D; Plasmodium vivax receptor; CD234 antigen	CKR4_HUMAN; 26.8
IL8A_Hum	IL8A_HUMAN	P25024	IL8RA; CXCR1	High affinity interleukin-8 receptor A; IL-8R A; IL-8 receptor type 1; CXCR-1; CDw128a
IL8B_Hum	IL8B_HUMAN	P25025	IL8RB; CXCR2	High affinity interleukin-8 receptor B; IL-8R B; CXCR-2; GRO/MGSA receptor; IL-8 receptor type 2; CDw128b
Q96CH1_Hum	Q96CH1	Q96CH1		Similar to hypothetical protein, MGC:7035	CKR6_HUMAN; 19.1
RDC1_Hum	RDC1_HUMAN	Q8NE10;Q92938	Q92938	RDC1	CCR4_HUMAN; 31.9
Nucleotide and lipid receptors
Cluster 14	31.2% (Average sequence identity)
OPN3_Hum	OPN3_HUMAN	Q9H1Y3; Q9Y344	OPN3; ECPN	Opsin 3; Encephalopsin; Panopsin
OPN4_Hum	OPN4_HUMAN	Q9UHM6	OPN4; MOP	Opsin 4; Melanopsin
OPS1_Dro	OPS1_DROME	P06002; Q9TX56; Q9VDS8	NINAE; RH1; CG4550	Opsin Rh1; Outer R1-R6 photoreceptor cells opsin
OPS2_Dro	OPS2_DROME	P08099; Q9VE29	RH2; CG16740	Opsin Rh2; Ocellar opsin
OPS3_Dro	OPS3_DROME	P04950; Q9TX53	RH3; RH92CD; CG10888	Opsin Rh3; Inner R7 photoreceptor cells opsin
OPS4_Dro	OPS4_DROME	P08255; Q9VVB3	RH4; CG9668	Opsin Rh4; Inner R7 photoreceptor cells opsin
OPS5_Dro	OPS5_DROME	P91657; P91671; Q9VKD1	RH5; CG5279	Opsin Rh5
OPS6_Dro	OPS6_DROME	O01668; Q9VF58	RH6; CG5192	Opsin Rh6; Rhodopsin Rh6, long-wavelength
OPSB_Hum	OPSB_HUMAN	P03999; Q13877	OPN1SW; BCP	Blue-sensitive opsin; Blue cone photoreceptor pigment
OPSD_Hum	OPSD_HUMAN	P08100; Q16414	RHO; OPN2	Rhodopsin; Opsin 2
OPSG_Hum	OPSG_HUMAN	P04001	OPN1MW; GCP	Green-sensitive opsin; Green cone photoreceptor pigment
OPSX_Hum	OPSX_HUMAN	O14718	RRH	Visual pigment-like receptor peropsin
Q96FC5_Hum	Q96FC5	Q96FC5		Similar to retinal GPCR
Q9VTU7_Dro	Q9VTU7	Q9VTU7; Q95T73	RH7; CG5638	CG5638 protein; GH14208p	OPS3_DROME; 38.6
Cluster 15	26.8% (Average sequence identity)
CLT1_Hum	CLT1_HUMAN	Q9Y271	CYSLTR1; CYSLT1	Cysteinyl leukotriene receptor 1; CysLTR1; Cysteinyl leukotriene D4 receptor; LTD4 receptor; HG55; HMTMF81
CLT2_Hum	CLT2_HUMAN	Q9NS75; Q9HCQ2	CYSLTR2; CYSLT2; CYSLT2R	Cysteinyl leukotriene receptor 2; CysLTR2; PSEC0146; HG57; HPN321; hGPCR21
GP17_Hum	GP17_HUMAN	Q13304; Q9UDZ6; Q9UE21	GPR17	Probable P2Y purinoceptor GPR17; P2Y-like receptor; R12	P2Y4_HUMAN; 38.3
GP31_Hum	GP31_HUMAN	O00270	GPR31	GPCR 31	HM74_HUMAN; 38.2
GP40_Hum	GP40_HUMAN	O14842	GPR40	GPCR 40
GP41_Hum	GP41_HUMAN	O14843	GPR41	GPCR 41
GP43_Hum	GP43_HUMAN	O15552	GPR43	GPCR 43
GP82_Hum	GP82_HUMAN	Q96P67	GPR82	GPCR 82	P2Y2_HUMAN; 24.4
HM74_Hum	HM74_HUMAN	P49019	HM74	Probable GPCR HM74
P2Y2_Hum	P2Y2_HUMAN	P41231; Q96EM8	P2RY2; P2RU1	P2Y purinoceptor 2; P2Y2; P2U purinoceptor 1; P2U1; ATP receptor; Purinergic receptor
P2Y4_Hum	P2Y4_HUMAN	P51582	P2RY4; NRU	P2Y purinoceptor 4; P2Y4; Uridine nucleotide receptor; UNR; P2P
P2Y6_Hum	P2Y6_HUMAN	Q15077; Q15754	P2RY6	P2Y purinoceptor 6; P2Y6
P2YB_Hum	P2YB_HUMAN	Q96G91; O43190; Q9BYU4; Q9H170	P2RY11	P2Y purinoceptor 11; P2Y11
P2YR_Hum	P2YR_HUMAN	P47900	P2RY1	P2Y purinoceptor 1; ATP receptor; P2Y1; Purinergic receptor
Q8TDQ8_Hum	Q8TDQ8	Q8TDQ8		P2Y purinoceptor 1; GPCR 91	P2YR_HUMAN; 36.9
Q8TDS5_Hum	Q8TDS5	Q8TDS5	TG1019		HM74_HUMAN; 41.8
Q96P68_Hum	Q96P68	Q96P68	GPR80; GPR99	GPR99;Seven transmembrane helix receptor	P2YR_HUMAN; 37.9
Q9BXC0_Hum	Q9BXC0	Q9BXC0	FKSG80; GPR81	Putative chemokine receptor	HM74_HUMAN; 61.0
Cluster 16	35.1% (Average sequence identity)
GP34_Hum	GP34_HUMAN	Q9UPC5; O95853	GPR34	GPCR 34	P2YX_HUMAN; 34.8
H963_Hum	H963_HUMAN	O14626	H963	Probable GPCR H963
P2YC_Hum	P2YC_HUMAN	Q9H244	P2RY12; HORK3	P2Y purinoceptor 12; P2Y12; P2Y12 platelet ADP receptor; P2Y;ADP; ADP-glucose receptor; ADPG-R; P2Y;AC; P2Y;cyc; P2T;AC; SP1999
P2YX_Hum	P2YX_HUMAN	Q15391	GPR105; KIAA0001	UDP-glucose receptor; GPR105
PAFR_Hum	PAFR_HUMAN	P25105	PTAFR; PAFR	Platelet activating factor receptor; PAF-R
Q8TDU7_Hum	Q8TDU7	Q8TDU7		GPCR	P2YC_HUMAN; 50.5
Q96JZ8_Hum	Q96JZ8	Q96JZ8		Hypothetical protein FLJ14878	P2YX_HUMAN; 50.0
Cluster 17	32.0% (Average sequence identity)
ACTR_Hum	ACTR_HUMAN	Q01718	MC2R; ACTHR	Adrenocorticotropic hormone receptor; ACTH receptor; ACTH-R; Melanocortin-2 receptor; MC2-R; Adrenocorticotropin receptor
CB1R_Hum	CB1R_HUMAN	P21554; Q13949; Q9UNN0	CNR1; CNR	Cannabinoid receptor 1; CB1; CB-R; CANN6
CB2R_Hum	CB2R_HUMAN	P34972	CNR2	Cannabinoid receptor 2; CB2; CB-2; CX5
EDG2_Hum	EDG2_HUMAN	Q92633; O00656; O00722; P78351	EDG2	Lysophosphatidic acid receptor Edg-2; LPA receptor 1; LPA-1
EDG3_Hum	EDG3_HUMAN	Q99500	EDG3	Lysosphingolipid receptor; EDG-3
EDG4_Hum	EDG4_HUMAN	Q9HBW0; O00543; O43431	EDG4	Lysophosphatidic acid receptor Edg-4; LPA receptor 2; LPA-2
GP12_Hum	GP12_HUMAN	P47775	GPR12	GPCR 12
GPR3_Hum	GPR3_HUMAN	P46089	GPR3; ACCA	GPCR 3; ACCA orphan receptor
GPR6_Hum	GPR6_HUMAN	P46095	GPR6	GPCR 6
MC3R_Hum	MC3R_HUMAN	P41968; Q9H517	MC3R	Melanocortin-3 receptor; MC3-R
MC4R_Hum	MC4R_HUMAN	P32245; Q16317	MC4R	Melanocortin-4 receptor; MC4-R
MC5R_Hum	MC5R_HUMAN	P33032	MC5R	Melanocortin-5 receptor; MC5-R; MC-2
O95136_Hum	O95136	O95136		Lysosphingolipid receptor Edg5
O95977_Hum	O95977	O95977	EDG6	EDG6 precursor; Hypothetical protein
Q8WUL7_Hum	Q8WUL7	Q8WUL7		Hypothetical protein
Q9H228_Hum	Q9H228	Q9H228		Sphingosine 1-phosphate receptor Edg-8; SPPR; Endothelial differentiation, sphingolipid GPCR, 8; Hypothetical protein FLJ90180
Q9NRB8_Hum	Q9NRB8	Q9NRB8		GPCR EDG-7
Q9NYN8_Hum	Q9NYN8	Q9NYN8; Q9BYY4	CHEDG1; EDG1	G protein-coupled sphingolipid receptor; Hypothetical protein; EDG1
Cluster 18	30.3% (Average sequence identity)
O00325_Hum	O00325	O00325		Prostaglandin EP3 receptor subtype
O75228_Hum	O75228	O75228	TBXA2R	TA2R_HUMAN
PD2R_Hum	PD2R_HUMAN	Q13258; Q13250; Q13251	PTGDR	Prostaglandin D2 receptor; Prostanoid DP receptor; PGD receptor
PE21_Hum	PE21_HUMAN	P34995	PTGER1	Prostaglandin E2 receptor, EP1 subtype; Prostanoid EP1 receptor; PGE receptor, EP1 subtype
PE22_Hum	PE22_HUMAN	P43116	PTGER2	Prostaglandin E2 receptor, EP2 subtype; Prostanoid EP2 receptor; PGE receptor, EP2 subtype
PE24_Hum	PE24_HUMAN	P35408	PTGER4; PTGER2	Prostaglandin E2 receptor, EP4 subtype; Prostanoid EP4 receptor; PGE receptor, EP4 subtype
PF2R_Hum	PF2R_HUMAN	P43088; Q9P1X4	PTGFR	Prostaglandin F2-alpha receptor; Prostanoid FP receptor; PGF receptor; PGF2 alpha receptor
PI2R_Hum	PI2R_HUMAN	P43119	PTGIR; PRIPR	Prostacyclin receptor; Prostanoid IP receptor; PGI receptor
Q8NHB2_Hum	Q8NHB2	Q8NHB2		Seven transmembrane helix receptor
Q9VVJ1_Dro	Q9VVJ1	Q9VVJ1; Q95TW9	CG7497; GH27361	CG7497 protein; GH27361p	O00325; 26.9
Cluster 19	28.5% (Average sequence identity)
EBI2_Hum	EBI2_HUMAN	P32249	EBI2	EBV-induced GPCR 2; EBI2	P2Y5_HUMAN; 32.0
FK79_Hum	FK79_HUMAN	Q9BXC1	FKSG79	Putative P2Y purinoceptor FKSG79
GP18_Hum	GP18_HUMAN	Q14330; Q96HI6	GPR18; GPCRW	GPCR 18	P2Y5_HUMAN; 28.6
GP20_Hum	GP20_HUMAN	Q99678	GPR20	GPCR 20	PAR2_HUMAN; 35.3
GP35_Hum	GP35_HUMAN	Q9HC97; O43495	GPR35	GPCR 35	P2Y9_HUMAN; 38.1
GP68_Hum	GP68_HUMAN	Q15743; Q13334	GPR68; OGR1	GPCR 68; Ovarian cancer G protein- coupled receptor 1; OGR-1
GPR4_Hum	GPR4_HUMAN	P46093	GPR4; GPR19	GPCR 4; GPR19
O75819_Hum	O75819	O75819		T cell-death associated protein
P2Y5_Hum	P2Y5_HUMAN	P43657; O15133	P2RY5	P2Y purinoceptor 5; P2Y5; Purinergic receptor 5; RB intron encoded GPCR
P2Y9_Hum	P2Y9_HUMAN	Q99677; O15132	GPR23; P2RY9	P2Y purinoceptor 9; P2Y9; Purinergic receptor 9; GPR23; P2Y5-like receptor
P2YA_Hum	P2YA_HUMAN	O00398	P2RY10	Putative P2Y purinoceptor 10; P2Y10; P2Y-like receptor
PAR1_Hum	PAR1_HUMAN	P25116; Q96RF7; Q9BUN4	F2R; PAR1; TR; CF2R	Proteinase activated receptor 1 precursor; PAR-1; Thrombin receptor; Coagulation factor II receptor
PAR2_Hum	PAR2_HUMAN	P55085; Q13317; Q13346	F2RL1; PAR2; GPR11	Proteinase activated receptor 2 precursor; PAR-2; Thrombin receptor- like 1; Coagulation factor II receptor-like 1
PAR3_Hum	PAR3_HUMAN	O00254	F2RL2; PAR3	Proteinase activated receptor 3 precursor; PAR-3; Thrombin receptor- like 2; Coagulation factor II receptor-like 2
PAR4_Hum	PAR4_HUMAN	Q96RI0; O76067	F2RL3; PAR4	Proteinase activated receptor 4 precursor; PAR-4; Thrombin receptor- like 3; Coagulation factor II receptor-like 3
Q8N580_Hum	Q8N580	Q8N580		Similar to GPCR 55	P2Y9_HUMAN; 33.5
Q9H1C0_Hum	Q9H1C0	Q9H1C0	GRP92; GPR93	GPCR 92
Q9UNW8_Hum	Q9UNW8	Q9UNW8	G2A
Biogenic amine receptors
Cluster 20	39.9% (Average sequence identity)
5H4_Hum	5H4_HUMAN	Q13639; Q9H199; Q9NY73; Q9UBM6; Q9UBT4; Q9UE22; Q9UE23; Q9UQR6	HTR4	5-hydroxytryptamine 4 receptor; 5-HT-4
O14804_Hum	O14804	O14804		Putative neurotransmitter receptor	Q96RI8; 46.6
Q969N4_Hum	Q969N4	Q969N4	GPR102; TA5	Trace amine receptor 5
Q96RI8_Hum	Q96RI8	Q96RI8	TA4	Trace amine receptor 4
Q96RI9_Hum	Q96RI9	Q96RI9	TA3	Trace amine receptor 3
Q96RJ0_Hum	Q96RJ0	Q96RJ0	TA1	Trace amine receptor 1; Putative catecholamine receptor
Q9P1P4_Hum	Q9P1P4	Q9P1P4	GPR57	GPCR 57	Q96RJ0; 50.0
Q9P1P5_Hum	Q9P1P5	Q9P1P5	GPR58	GPCR 58	Q96RJ0; 49.8
Q9VCZ3_Dro	Q9VCZ3	Q9VCZ3	CG6919	CG6919 protein	5H4_HUMAN; 44.3
Q9VG54_Dro	Q9VG54	Q9VG54	CG6989	CG6989 protein	5H4_HUMAN; 39.9
Cluster 21	31.3% (Average sequence identity)
ML1A_Hum	ML1A_HUMAN	P48039	MTNR1A	Melatonin receptor type 1A; Mel-1A-R
ML1B_Hum	ML1B_HUMAN	P49286	MTNR1B	Melatonin receptor type 1B; Mel-1B-R
ML1X_Hum	ML1X_HUMAN	Q13585	GPR50	Melatonin-related receptor; H9	ML1A_HUMAN; 53.4
O77269_Dro	O77269	O77269	EG:22E5.10; CG4313	EG:22E5.10 protein	ML1A_HUMAN; 29.2
O77270_Dro	O77270	O77270	EG:22E5.11; CG4322	EG:22E5.11 protein	ML1A_HUMAN; 28.1
Q9NQS5_Hum	Q9NQS5	Q9NQS5	EX33; GPR84	Inflammation-related GPCR EX33; Orphan GPCR 84	ML1B_HUMAN; 24.6
Cluster 22	29.2% (Average sequence identity)
5H1A_Hum	5H1A_HUMAN	P08908	HTR1A	5-hydroxytryptamine 1A receptor; 5-HT-1A; 5-HT1A; G-21
5H1B_Hum	5H1B_HUMAN	P28222	HTR1B; HTR1DB	5-hydroxytryptamine 1B receptor; 5-HT-1B; 5-HT-1D-beta; Serotonin 1D beta receptor; S12
5H1D_Hum	5H1D_HUMAN	P28221	HTR1D; HTR1DA	5-hydroxytryptamine 1D receptor; 5-HT-1D; 5-HT-1D-alpha
5H1E_Hum	5H1E_HUMAN	P28566; Q9P1Y1	HTR1E	5-hydroxytryptamine 1E receptor; 5-HT-1E; 5-HT1E; S31
5H1F_Hum	5H1F_HUMAN	P30939	HTR1F; HTR1EL	5-hydroxytryptamine 1F receptor; 5-HT-1F
5H5A_Hum	5H5A_HUMAN	P47898	HTR5A	5-hydroxytryptamine 5A receptor; 5-HT-5A; 5-HT-5
5H7_Hum	5H7_HUMAN	P34969; P78336; P78372; P78516	HTR7	5-hydroxytryptamine 7 receptor; 5-HT-7; 5-HT-X; 5HT7
5HT1_Dro	5HT1_DROME	P20905; Q9VA21	5-HT7; 5HT-R1; CG12073	5-hydroxytryptamine receptor 1; 5-HT receptor
5HTA_Dro	5HTA_DROME	P28285	5-HT1A; 5HT-R2A	5-hydroxytryptamine receptor 2A; 5-HT receptor
5HTB_Dro	5HTB_DROME	P28286	5-HT1B; 5HT-R2B	5-hydroxytryptamine receptor 2B; 5-HT receptor
Q16538_Hum	Q16538	Q16538	A-2	Protein A-2	5H1A_HUMAN; 21.6
Q8TDV2_Hum	Q8TDV2	Q8TDV2		GPCR	5H1B_HUMAN; 23.5
Q9VEG1_Dro	Q9VEG1	Q9VEG1	CG7431	CG7431 protein	5H1A_HUMAN; 39.6
Q9VEG2_Dro	Q9VEG2	Q9VEG2	CG16766	CG16766 protein	5HT1_DROME; 19.4
Cluster 23	21.7% (Average sequence identity)
AA1R_Hum	AA1R_HUMAN	P30542; Q8TAM8	ADORA1	Adenosine A1 receptor
AA2A_Hum	AA2A_HUMAN	P29274	ADORA2A; ADORA2	Adenosine A2a receptor
AA2B_Hum	AA2B_HUMAN	P29275	ADORA2B	Adenosine A2b receptor
AA3R_Hum	AA3R_HUMAN	P33765; Q9BYZ1	ADORA3	Adenosine A3 receptor
ACM1_Dro	ACM1_DROME	P16395	ACRC; MACR-60C	Muscarinic acetylcholine receptor DM1
ACM1_Hum	ACM1_HUMAN	P11229	CHRM1	Muscarinic acetylcholine receptor M1
ACM2_Hum	ACM2_HUMAN	P08172; Q9P1X9	CHRM2	Muscarinic acetylcholine receptor M2
ACM3_Hum	ACM3_HUMAN	P20309; Q9HB60	CHRM3	Muscarinic acetylcholine receptor M3
ACM4_Hum	ACM4_HUMAN	P08173	CHRM4	Muscarinic acetylcholine receptor M4
ACM5_Hum	ACM5_HUMAN	P08912; Q96RG7	CHRM5	Muscarinic acetylcholine receptor M5
GP21_Hum	GP21_HUMAN	Q99679	GPR21	GPCR 21	B2AR_HUMAN; 26.4
GP27_Hum	GP27_HUMAN	Q9NS67	GPR27; SREB1	GPCR 27; Super conserved receptor expressed in brain 1
GP52_Hum	GP52_HUMAN	Q9Y2T5; O75654	GPR52	GPCR 52	B2AR_HUMAN; 27.3
GP62_Hum	GP62_HUMAN	Q9BZJ7	GPR62	GPCR 62; hGPCR8	5H6_HUMAN; 29.8
GP63_Hum	GP63_HUMAN	Q9BZJ6; Q9UJH3	GPR63; PSP24B	GPCR 63; PSP24-beta; PSP24-2	5H4_HUMAN; 28.8
GP85_Hum	GP85_HUMAN	Q9NPD1; Q9JHI6	GPR85; SREB2	GPCR 85; Super conserved receptor expressed in brain 2; PKrCx1
HH1R_Hum	HH1R_HUMAN	P35367	HRH1	Histamine H1 receptor
HH3R_Hum	HH3R_HUMAN	Q9Y5N1; Q9GZX2; Q9H4K8	HRH3; GPCR97	Histamine H3 receptor; HH3R; GPCR 97
HH4R_Hum	HH4R_HUMAN	Q9H3N8; Q9GZQ0	HRH4	Histamine H4 receptor; HH4R; GPRv53; GPCR105; SP9144; AXOR35
O43898_Hum	O43898	O43898		High-affinity lysophosphatidic acid receptor homolog	5H4_HUMAN; 26.2
Q8NDV2_Hum	Q8NDV2	Q8NDV2	GPR26	Putative orphan GPCR 26	5H4_HUMAN; 22.3
Q8TDV4_Hum	Q8TDV4	Q8TDV4			HH2R_HUMAN; 31.6
Q9VAA2_Dro	Q9VAA2	Q9VAA2	CG9753	CG9753 protein	AA2A_HUMAN; 39.2
Q9VHW1_Dro	Q9VHW1	Q9VHW1	CG7918	CG7918 protein	ACM3_HUMAN; 36.1
Q9VMI4_Dro	Q9VMI4	Q9VMI4	CG13995	CG13995 protein; RE05601p	5HT1_DROME; 22.3
SRB3_Hum	SRB3_HUMAN	Q9NS66	SREB3	Super conserved receptor expressed in brain 3
Cluster 24	26.5% (Average sequence identity)
5H2A_Hum	5H2A_HUMAN	P28223	HTR2A; HTR2	5-hydroxytryptamine 2A receptor; 5-HT-2A
5H2B_Hum	5H2B_HUMAN	P41595; Q62221	HTR2B	5-hydroxytryptamine 2B receptor; 5-HT-2B
5H2C_Hum	5H2C_HUMAN	P28335; Q9NP28	HTR2C; HTR1C	5-hydroxytryptamine 2C receptor; 5-HT-2C
5H6_Hum	5H6_HUMAN	P50406; Q13640	HTR6	5-hydroxytryptamine 6 receptor; 5-HT-6
A1AB_Hum	A1AB_HUMAN	P35368	ADRA1B	Alpha-1B adrenergic receptor; Alpha 1B-adrenoceptor
A1AD_Hum	A1AD_HUMAN	P25100	ADRA1D; ADRA1A	Alpha-1D adrenergic receptor; Alpha 1D-adrenoceptor; Alpha-1A adrenergic receptor
A2AA_Hum	A2AA_HUMAN	P08913; Q9BZK1	ADRA2A; ADRA2R; ADRAR	Alpha-2A adrenergic receptor; Alpha-2A adrenoceptor; Alpha-2AAR subtype C10
A2AB_Hum	A2AB_HUMAN	P18089; Q9BZK0	ADRA2B	Alpha-2B adrenergic receptor; Alpha-2B adrenoceptor; Subtype C2
A2AC_Hum	A2AC_HUMAN	P18825; P35369; Q9HB49	ADRA2C	Alpha-2C-adrenergic receptor; Alpha-2C adrenoceptor; Subtype C4
B1AR_Hum	B1AR_HUMAN	P08588; Q9UKG7; Q9UKG8	ADRB1; ADRB1R; B1AR	Beta-1 adrenergic receptor
B2AR_Hum	B2AR_HUMAN	P07550; O14823; O14824; O14825; O14826; Q9UH95; Q9UHA1; Q9UMZ5	ADRB2; ADRB2R; B2AR	Beta-2 adrenergic receptor
B3AR_Hum	B3AR_HUMAN	P13945	ADRB3; ADRB3R; B3AR	Beta-3 adrenergic receptor
D3DR_Hum	D3DR_HUMAN	P35462	DRD3	D;3 dopamine receptor
D4DR_Hum	D4DR_HUMAN	P21917	DRD4	D;4 dopamine receptor; D;2C dopamine receptor
DADR_Hum	DADR_HUMAN	P21728	DRD1	D;1A dopamine receptor
DBDR_Hum	DBDR_HUMAN	P21918	DRD5; DRD1B	D;1B dopamine receptor; D;5 dopamine receptor; D1beta dopamine receptor
DOP1_Dro	DOP1_DROME	P41596	DOPR1; DOPR; DOPR35EF	Dopamine receptor 1 precursor; D-DOP1
DOP2_Dro	DOP2_DROME	Q24563; Q24569; Q9VAJ8	DOPR2; DOPR99B; DAMB; CG18741	Dopamine receptor 2
HH2R_Hum	HH2R_HUMAN	P25021; Q14464	HRH2	Histamine H2 receptor; H2R; Gastric receptor I
O61730_Dro	O61730	O61730	OAMB; CG3856; CG15698	Octopamine receptor OAMB
O97171_Dro	O97171	O97171	OAMB; CG3856; CG15698	Oamb protein
OAR_Dro	OAR_DROME	P22270; Q9VNW3	TYRR; OCR; TYR; OCTYR99AB; CG7485	Tyramine/octopamine receptor precursor; Tyr/Oct-Dro
Q13675_Hum	Q13675	Q13675		Alpha 1C adrenergic receptor
Q8IPN2_Dro	Q8IPN2	Q8IPN2	5-HT2	CG1056-PB
Q8IS45_Dro	Q8IS45	Q8IS45		Dopamine 2-like receptor DD2R-606
Q8N6U8_Hum	Q8N6U8	Q8N6U8			Q13675; 28.8
Q8NGU3_Hum	Q8NGU3	Q8NGU3		Seven transmembrane helix receptor
Q8TDV5_Hum	Q8TDV5	Q8TDV5		Putative GPCR	DOP1_DROME; 33.8
Q96P66_Hum	Q96P66	Q96P66	GPR101	Putative GPCR	Q13675; 30.4
Q9GZN0_Hum	Q9GZN0	Q9GZN0	STRG	Striatum-specific G potein-coupled receptor	A1AD_HUMAN; 20.0
Q9NZR3_Hum	Q9NZR3	Q9NZR3		Dopamine receptor D2longer; Seven transmembrane helix receptor
Q9VBG4_Dro	Q9VBG4	Q9VBG4	CG12290	CG12290 protein; GH12381P	HH2R_HUMAN; 32.6
Q9VE32_Dro	Q9VE32	Q9VE32	CG18208	CG18208 protein	A2AA_HUMAN; 39.5
Q9VHP6_Dro	Q9VHP6	Q9VHP6	CG8007	CG8007 protein
Q9W3V5_Dro	Q9W3V5	Q9W3V5	CG12796	CG12796 protein	Q13675; 30.3
Class B (Secretin) receptors
Cluster 25	38.9% (Average sequence identity)
CALR_Hum	CALR_HUMAN	P30988; O14585; Q13941	CALCR	Calcitonin receptor precursor; CT-R
CGRR_Hum	CGRR_HUMAN	Q16602	CALCRL; CGRPR	Calcitonin gene-related peptide type 1 receptor precursor; CGRP type 1 receptor
CRF2_Hum	CRF2_HUMAN	Q13324; O43461; Q99431	CRHR2; CRF2R; CRH2R	Corticotropin releasing factor receptor 2 precursor; CRF-R 2; CRF2; Corticotropin-releasing hormone receptor 2; CRH-R 2
GIPR_Hum	GIPR_HUMAN	P48546; Q14401; Q16400	GIPR	Gastric inhibitory polypeptide receptor precursor; GIP-R; Glucose- dependent insulinotropic polypeptide receptor
GLP1_Hum	GLP1_HUMAN	P43220; Q99669	GLP1R	Glucagon-like peptide 1 receptor precursor; GLP-1 receptor; GLP-1-R; GLP-1R
GLP2_Hum	GLP2_HUMAN	O95838	GLP2R	Glucagon-like peptide 2 receptor precursor; GLP-2 receptor; GLP-2-R; GLP-2R
GLR_Hum	GLR_HUMAN	P47871	GCGR	Glucagon receptor precursor; GL-R
GRFR_Hum	GRFR_HUMAN	Q02643; Q99863	GHRHR	Growth hormone-releasing hormone receptor precursor; GHRH receptor; GRF receptor; GRFR
PACR_Hum	PACR_HUMAN	P41586	ADCYAP1R1	Pituitary adenylate cyclase activating polypeptide type I receptor precursor; PACAP type I receptor; PACAP-R-1
PTR2_Hum	PTR2_HUMAN	P49190	PTHR2	Parathyroid hormone receptor precursor; PTH2 receptor
PTRR_Hum	PTRR_HUMAN	Q03431	PTHR1; PTHR	Parathyroid hormone/parathyroid hormone-related peptide receptor precursor; PTH/PTHR receptor
Q8NG71_Hum	Q8NG71	Q8NG71		Seven transmembrane helix receptor
Q8NHB4_Hum	Q8NHB4	Q8NHB4		Seven transmembrane helix receptor	PTRR_HUMAN; 76.2
Q9NEF7_Dro	Q9NEF7	Q9NEF7	EG:BACR25B3.3; CG13758	EG:BACR25B3.3 protein	CRF2_HUMAN; 37.0
Q9V6C7_Dro	Q9V6C7	Q9V6C7	CG12370	CG12370 protein	CRF2_HUMAN; 42.8
Q9V6N4_Dro	Q9V6N4	Q9V6N4	CG17043	CG17043 protein	CGRR_HUMAN; 41.1
Q9V716_Dro	Q9V716	Q9V716	CG8422	CG8422 protein	CRF2_HUMAN; 42.8
SCRC_Hum	SCRC_HUMAN	P47872; Q12961; Q13213	SCTR	Secretin receptor precursor; SCT-R
VIPR_Hum	VIPR_HUMAN	P32241; Q15871	VIPR1	Vasoactive intestinal polypeptide receptor 1 precursor; VIP-R-1; Pituitary adenylate cyclase activating polypeptide type II receptor; PACAP type II receptor; PACAP-R-2
VIPS_Hum	VIPS_HUMAN	P41587; Q13053; Q15870	VIPR2; VIP2R	Vasoactive intestinal polypeptide receptor 2 precursor; VIP-R-2; Pituitary adenylate cyclase activating polypeptide type III receptor; PACAP type III receptor; PACAP-R-3; Helodermin-preferring VIP receptor
Cluster 26	27.6% (Average sequence identity)
MTH_Dro	MTH_DROME	O97148; Q9GN21; Q9GN78; Q9GND6; Q9GNE8; Q9GT57; Q9GT58; Q9GT59	GPCR Mth (Methuselah protein)	Q9GT60; Q9W0R4
MTH1_Dro	MTH1_DROME	Q9VXD9	MTHL1; CG4521	Mth-like 1 precursor; Methuselah- like 1 protein
MTH2_Dro	MTH2_DROME	Q9VRN2; Q8SWY8	MTHL2; CG17795	Mth-like 2 precursor; Methuselah- like 2 protein
MTH3_Dro	MTH3_DROME	Q9V818	MTHL3; BEST:GM02553; CG6530	Mth-like 3 precursor; Methuselah- like 3 protein
MTH4_Dro	MTH4_DROME	Q9V817	MTHL4; CG6536	Mth-like 4; Methuselah-like 4 protein
MTH5_Dro	MTH5_DROME	Q9VGG8; Q8MRB8	MTHL5; CG6965	Mth-like 5; Methuselah-like 5 protein
MTH6_Dro	MTH6_DROME	Q9VS77	MTHL6; CG16992	Mth-like 6 precursor; Methuselah- like 6 protein
MTH7_Dro	MTH7_DROME	Q9VSE7	MTHL7; CG7476	Mth-like 7 precursor; Methuselah- like 7 protein
MTH8_Dro	MTH8_DROME	Q9W0V7; Q9W0V8	MTHL8; CG32475; CG11869; CG13406	Mth-like 8 precursor; Methuselah- like 8 protein
MTH9_Dro	MTH9_DROME	Q9W0R6	MTHL9; CG17084	Mth-like 9 precursor; Methuselah- like 9 protein
MTHA_Dro	MTHA_DROME	Q9W0R5	MTHL10; CG17061	Mth-like 10 precursor; Methuselah- like 10 protein
MTHC_Dro	MTHC_DROME	P83119	MTHL12; MTH-LIKE-12	Mth-like 12 precursor; Methuselah- like 12 protein
Q8INM0_Dro	Q8INM0	Q8INM0	CG31147	CG31147-PA	MTH_DROME; 38.2
Q8IPD0_Dro	Q8IPD0	Q8IPD0	CG31720	CG31720-PB	MTHA_DROME; 29.8
Cell Adhesion receptors
Cluster 27	22.4% (Average sequence identity)
BAI1_Hum	BAI1_HUMAN	O14514	BAI1	Brain-specific angiogenesis inhibitor 1 precursor	CD97_HUMAN; 33.1
BAI3_Hum	BAI3_HUMAN	O60242; O60297	BAI3; KIAA0550	Brain-specific angiogenesis inhibitor 3 precursor	CD97_HUMAN; 33.3
CD97_Hum	CD97_HUMAN	P48960; Q8NG72; Q8TBQ7	CD-97	leukocyte antigen CD97
CLR1_Hum	CLR1_HUMAN	Q9NYQ6; O95722; Q9BWQ5; Q9Y506; Q9Y526	CELSR1; CDHF9; FMI2	Cadherin EGF LAG seven-pass G-type receptor 1 precursor; Flamingo homolog 2; hFmi2	CD97_HUMAN; 49.6
CLR2_Hum	CLR2_HUMAN	Q9HCU4; Q92566	CELSR2; CDHF10; EGFL2; MEGF3; KIAA0279	Cadherin EGF LAG seven-pass G-type receptor 2 precursor; Epidermal growth factor-like 2; Multiple epidermal growth factor-like domains 3; Flamingo 1	CD97_HUMAN; 52.0
CLR3_Hum	CLR3_HUMAN	Q9NYQ7; O75092	CELSR3; CDHF11; FMI1; EGFL1; MEGF2	Cadherin EGF LAG seven-pass G-type receptor 3 precursor; Flamingo homolog 1; hFmi1; Multiple epidermal growth factor-like domains 2; Epidermal growth factor-like 1	CD97_HUMAN; 47.6
O94910_Hum	O94910	O94910	KIAA0821	Hypothetical protein KIAA0821; Seven transmembrane helix receptor	CD97_HUMAN; 45.3
O95490_Hum	O95490	O95490	LPHH1; LEC1	LATROPHILIN-2	CD97_HUMAN; 45.6
Q8IXE3_Hum	Q8IXE3	Q8IXE3		Seven transmembrane helix receptor	CD97_HUMAN; 36.5
Q8IZF1_Hum	Q8IZF1	Q8IZF1	GPR97	GPR97	CD97_HUMAN; 28.6
Q8IZF2_Hum	Q8IZF2	Q8IZF2	GPR116	GPR116	CD97_HUMAN; 31.7
Q8IZF3_Hum	Q8IZF3	Q8IZF3	GPR115	GPR115	CD97_HUMAN; 27.8
Q8IZF4_Hum	Q8IZF4	Q8IZF4	GPR114	GPR114	CD97_HUMAN; 25.8
Q8IZF5_Hum	Q8IZF5	Q8IZF5	GPR113	GPR113	CD97_HUMAN; 33.3
Q8IZF6_Hum	Q8IZF6	Q8IZF6	GPR112	GPR112	CD97_HUMAN; 27.6
Q8IZF7_Hum	Q8IZF7	Q8IZF7	GPR111	GPR111	CD97_HUMAN; 31.9
Q8IZP9_Hum	Q8IZP9	Q8IZP9		HE6 receptor long splice variant	CD97_HUMAN; 35.7
Q8NG96_Hum	Q8NG96	Q8NG96		Seven transmembrane helix receptor	CD97_HUMAN; 44.4
Q8NGA7_Hum	Q8NGA7	Q8NGA7		Seven transmembrane helix receptor	CD97_HUMAN; 46.8
Q8NGB3_Hum	Q8NGB3	Q8NGB3		Seven transmembrane helix receptor	CD97_HUMAN; 25.8
Q8NGW8_Hum	Q8NGW8	Q8NGW8		Seven transmembrane helix receptor	CD97_HUMAN; 31.7
Q8NH12_Hum	Q8NH12	Q8NH12		Seven transmembrane helix receptor	CD97_HUMAN; 20.1
Q8SZ78_Dro	Q8SZ78	Q8SZ78	CG11318	RE14222p	CD97_HUMAN; 27.4
Q8T4B2_Dro	Q8T4B2	Q8T4B2	CG15556	AT07595p	CD97_HUMAN; 26.6
Q8WXG9_Hum	Q8WXG9	Q8WXG9	VLGR1	Very large GPCR 1b	CD97_HUMAN; 21.0
Q96JW0_Hum	Q96JW0	Q96JW0		Hypothetical protein FLJ14937	CD97_HUMAN; 27.8
Q96K78_Hum	Q96K78	Q96K78		Hypothetical protein FLJ14454	CD97_HUMAN; 34.5
Q96PE1_Hum	Q96PE1	Q96PE1	TEM5	Tumor endothelial marker 5 precursor	CD97_HUMAN; 28.2
Q9BY15_Hum	Q9BY15	Q9BY15		EGF-like module-containing mucin-like receptor EMR3	CD97_HUMAN; 45.6
Q9HAR2_Hum	Q9HAR2	Q9HAR2	LEC3	Lectomedin-3	CD97_HUMAN; 44.4
Q9HBW9_Hum	Q9HBW9	Q9HBW9	ETL	ETL protein; EGF-TM7-latrophilin-related protein	CD97_HUMAN; 41.6
Q9V4V8_Dro	Q9V4V8	Q9V4V8	CIRL; BCDNA: GH07331; CG8639	CG8639 protein	CD97_HUMAN; 22.6
STAN_Dro	STAN_DROME	Q9V5N8	STAN; FMI; CG11895	Protocadherin-like wing polarity protein stan precursor; Starry night protein; Flamingo protein	CD97_HUMAN; 50.8
Class C (Glutamate) receptors
Cluster 28	52.4% (Average sequence identity)
MGR_Dro	MGR_DROME	P91685; Q9V485	GLU-RA; GLURA; CG11144	Metabotropic glutamate receptor precursor
MGR1_Hum	MGR1_HUMAN	Q13255; Q13256; Q14757; Q14758; Q9NU10; Q9UGS9; Q9UGT0	GRM1; GPRC1A; MGLUR1	Metabotropic glutamate receptor 1 precursor; mGluR1
MGR2_Hum	MGR2_HUMAN	Q14416; Q9H3N6	GRM2; GPRC1B; MGLUR2	Metabotropic glutamate receptor 2 precursor; mGluR2
MGR3_Hum	MGR3_HUMAN	Q14832	GRM3; GPRC1C; MGLUR3	Metabotropic glutamate receptor 3 precursor; mGluR3
MGR4_Hum	MGR4_HUMAN	Q14833	GRM4; GPRC1D; MGLUR4	Metabotropic glutamate receptor 4 precursor; mGluR4
MGR5_Hum	MGR5_HUMAN	P41594	GRM5; GPRC1E; MGLUR5	Metabotropic glutamate receptor 5 precursor; mGluR5
MGR6_Hum	MGR6_HUMAN	O15303	GRM6; GPRC1F; MGLUR6	Metabotropic glutamate receptor 6 precursor; mGluR6
MGR8_Hum	MGR8_HUMAN	O00222; O15493; O95945; O95946	GRM8; GPRC1H; MGLUR8	Metabotropic glutamate receptor 8 precursor; mGluR8
Q8NFS4_Hum	Q8NFS4	Q8NFS4	GRM7	Metabotropic glutamate receptor 7 variant 3
Q9V4U3_Dro	Q9V4U3	Q9V4U3	CG30361; CG8692; CG18447	CG30361 protein
Q9V4U4_Dro	Q9V4U4	Q9V4U4	CG30361; CG8692; CG18447	CG30361 protein	Q8NFS4; 41.1
Cluster 29	31.8% (Average sequence identity)
CASR_Hum	CASR_HUMAN	P41180; Q13912; Q16108; Q16109; Q16110; Q16379	CASR; GPRC2A; PCAR1	Extracellular calcium-sensing receptor precursor; CaSR; Parathyroid Cell calcium-sensing receptor
Q8NGV9_Hum	Q8NGV9	Q8NGV9		Seven transmembrane helix receptor	CASR_HUMAN; 39.2
Q8NGW9_Hum	Q8NGW9	Q8NGW9		Seven transmembrane helix receptor	CASR_HUMAN; 28.2
Q8NGZ7_Hum	Q8NGZ7	Q8NGZ7		Seven transmembrane helix receptor	CASR_HUMAN; 30.4
Q8NHZ9_Hum	Q8NHZ9	Q8NHZ9	GPRC6A	GPCR family C, group 6, member A	CASR_HUMAN; 46.1
Cluster 30	30.8% (Average sequence identity)
O75205_Hum	O75205	O75205; Q9NZH0	A-69G12.1; GPRC5B	Hypothetical protein; GPRC5B protein; Orphan GPCR; family C, group 1, member B
O95357_Hum	O95357	O95357	RAIG1	Hypothetical protein FLJ10899; Retinoic acid induced 3
Q9NQ84_Hum	Q9NQ84	Q9NQ84	GPRC5C	GPRC5C
Q9NZD1_Hum	Q9NZD1	Q9NZD1	GPRC5D	Orphan GPCR
BOSS_Dro	BOSS_DROME	P22815; Q9VBJ5	BOSS; CG8285	Bride of sevenless protein precursor	O95357; 22.3
Cluster 31	22.9% (Average sequence identity)
GBR1_Hum	GBR1_HUMAN	Q9UBS5; O95375; O95468; O95975; O96022; Q9UQQ0	GABBR1	Gamma-aminobutyric acid type B receptor, subunit 1 precursor; GABA-B receptor 1; GABA-B-R1; Gb1
GBR2_Hum	GBR2_HUMAN	O75899; O75974; O75975; Q8WX04; Q9P1R2; Q9UNR1; Q9UNS9	GPR51; GABBR2	Gamma-aminobutyric acid type B receptor, subunit 2 precursor; GABA-B receptor 2; GABA-B-R2; Gb2; GABABR2; GPCR 51; GPR 51; HG20
Q8NFN8_Hum	Q8NFN8	Q8NFN8	GABABL	GABAB-related GPCR	GBR2_HUMAN; 33.8
Q9BML5_Dro	Q9BML5	Q9BML5	GABA-B-R3; CG3022	Putative metabotropic GABA-B receptor subtype 3
Q9BML7_Dro	Q9BML7	Q9BML7	GABA-B-R1; BG:DS00929.6; CG15274	Metabotropic GABA-B receptor subtype 1
Q9V3Q9_Dro	Q9V3Q9	Q9V3Q9	GABA-B-R1; BG:DS00929.6; CG15274	CG15274 protein
Q9VKA4_Dro	Q9VKA4	Q9VKA4	CG31760; CG17214; CG17215	CG31760 protein	Q9Y133; 27.2
Q9VNZ5_Dro	Q9VNZ5	Q9VNZ5	CG32447; CG7155; CG14571	CG32447 protein	MGR_DROME; 32.3
Q9VR40_Dro	Q9VR40	Q9VR40	CG31660; CG11923; CG11925	CG31660 protein	GBR2_HUMAN; 31.4
Q9Y133_Dro	Q9Y133	Q9Y133	GABA-B-R2; BCDNA :GH07312; CG6706	BCDNA:GH07312 protein
Frizzled/smoothened Receptor
Cluster 32	40.0% (Average sequence identity)
FRIZ_Dro	FRIZ_DROME	P18537; Q9VUE0; Q9VUE2	FZ; CG17697; CG3646	Frizzled protein precursor; Frizzled-1; dFz1
FRZ2_Dro	FRZ2_DROME	Q9VVX3; Q94916; Q9VVX2	FZ2; CG9739; CG14083	Frizzled protein 2 precursor; Frizzled-2; Dfz2
FRZ3_Dro	FRZ3_DROME	O77438; Q9I7Z7; Q9NIU0; Q9U902; Q9W5D5	FZ3; EG: 34F3.6; CG16785	Frizzled protein 3 precursor; Frizzled-3; dFz3
FRZ4_Dro	FRZ4_DROME	Q9NBW1; Q9W3S2	FZ4; CG4626	Frizzled 4 precursor; Frizzled-4; dFz4
FZ10_Hum	FZ10_HUMAN	Q9ULW2	FZD10	Frizzled 10 precursor; Frizzled-10; Fz-10; hFz10; FzE7
FZD1_Hum	FZD1_HUMAN	Q9UP38; O94815	FZD1	Frizzled 1 precursor; Frizzled-1; Fz-1; hFz1; FzE1
FZD2_Hum	FZD2_HUMAN	Q14332	FZD2	Frizzled 2 precursor; Frizzled-2; Fz-2; hFz2; FzE2
FZD3_Hum	FZD3_HUMAN	Q9NPG1	FZD3	Frizzled 3 precursor; Frizzled-3; Fz-3; hFz3
FZD4_Hum	FZD4_HUMAN	Q9ULV1	FZD4	Frizzled 4 precursor; Frizzled-4; Fz-4; hFz4; FzE4
FZD5_Hum	FZD5_HUMAN	Q13467	FZD5; HFZ5	Frizzled 5 precursor; Frizzled-5; Fz-5; hFz5; FzE5
FZD6_Hum	FZD6_HUMAN	O60353	FZD6	Frizzled 6 precursor; Frizzled-6; Fz-6; hFz6
FZD7_Hum	FZD7_HUMAN	O75084; O94816	FZD7	Frizzled 7 precursor; Frizzled-7; Fz-7; hFz7; FzE3
FZD8_Hum	FZD8_HUMAN	Q9H461	FZD8	Frizzled 8 precursor; Frizzled-8; Fz-8; hFz8
FZD9_Hum	FZD9_HUMAN	O00144	FZD9; FZD3	Frizzled 9 precursor; Frizzled-9; Fz-9; hFz9; FzE6
SMO_Dro	SMO_DROME	P91682; Q9VPM8	SMO; CG11561	Smoothened protein precursor; DSMO; SMOH; Smooth
SMO_Hum	SMO_HUMAN	Q99835	SMO; SMOH	Smoothened homolog precursor; SMO; Gx protein
Unassociated GPCRs
Q8NHA5_Hum	Q8NHA5	Q8NHA5		Seven transmembrane helix receptor
Q8NGV3_Hum	Q8NGV3	Q8NGV3		Seven transmembrane helix receptor
Q8TE23_Hum	Q8TE23	Q8TE23	TAS1R2	T1R2
Q8MQZ8_Dro	Q8MQZ8	Q8MQZ8	CG32447; CG7155; CG14571	LP07906p
Q9VYH9_Dro	Q9VYH9	Q9VYH9	CG4395	CG4395 protein
GP22_Hum	GP22_HUMAN	Q99680; O14554	GPR22	GPCR 22
O95800_Hum	O95800	O95800
OA1_Hum	OA1_HUMAN	P51810	OA1	Ocular albinism type 1 protein
Q14968_Hum	Q14968	Q14968		Leukocyte platelet-activating factor receptor
Q8IQJ1_Dro	Q8IQJ1	Q8IQJ1	CG32116	CG32116-PB
Q8IRZ5_Dro	Q8IRZ5	Q8IRZ5	CG32825	CG32825-PA
Q8IZ08_Hum	Q8IZ08	Q8IZ08		Hypothetical protein
Q8MR64_Dro	Q8MR64	Q8MR64	CG18314	GH08370p
Q8N639_Hum	Q8N639	Q8N639		Similar to P-Rex1
Q8NGB0_Hum	Q8NGB0	Q8NGB0		Seven transmembrane helix receptor
Q8NH39_Hum	Q8NH39	Q8NH39		Seven transmembrane helix receptor
Q8TDS9_Hum	Q8TDS9	Q8TDS9
Q8TDT0_Hum	Q8TDT0	Q8TDT0
Q8TDT7_Hum	Q8TDT7	Q8TDT7
Q8TDU0_Hum	Q8TDU0	Q8TDU0
Q8TDU2_Hum	Q8TDU2	Q8TDU2		Putative GPCR; V1r-like receptor 4
Q8TDU3_Hum	Q8TDU3	Q8TDU3
Q8TDU4_Hum	Q8TDU4	Q8TDU4
Q8TDU6_Hum	Q8TDU6	Q8TDU6		Putative GPCR; Hypothetical protein
Q8TDU8_Hum	Q8TDU8	Q8TDU8
Q9GZP7_Hum	Q9GZP7	Q9GZP7	VNR19I1; V1RL1	Vomeronasal receptor 1; V1RL1 long form;
Q9H2L2_Hum	Q9H2L2	Q9H2L2
Q9UJ42_Hum	Q9UJ42	Q9UJ42	GPCR150
Q9VWX5_Dro	Q9VWX5	Q9VWX5	CG5936	CG5936 protein
Q9VZW5_Dro	Q9VZW5	Q9VZW5	CG2114	CG2114 protein; Larval opioid receptor
Q9W167_Dro	Q9W167	Q9W167	CG13579	CG13579 protein
